# Supplementary material for: Interstitial and recruited macrophages prevent tuberculosis relapse by limiting immune evasion
Source: EMBO Mol Med. 2026 Apr 29;18(6):2021–37. doi: 10.1038/s44321-026-00432-6 (PMC13270126; doi:10.1038/s44321-026-00432-6)
Supplement: Supplementary file 3 — Source data Fig. 1 [file 44321_2026_432_MOESM3_ESM.zip]

Archive with 18 entries (12 files):
- Figure 1/
- Figure 1/Figure 1F/
- Figure 1/.DS_Store
- __MACOSX/Figure 1/._.DS_Store
- Figure 1/Figure 1B/
- Figure 1/Figure 1E/
- Figure 1/Figure 1D/
- Figure 1/Figure 1C/
- Figure 1/Figure 1F/Figure 1F.xlsx
- __MACOSX/Figure 1/Figure 1F/._Figure 1F.xlsx
- Figure 1/Figure 1B/Figure 1B.xlsx
- __MACOSX/Figure 1/Figure 1B/._Figure 1B.xlsx
- Figure 1/Figure 1E/Figure 1E.xlsx
- __MACOSX/Figure 1/Figure 1E/._Figure 1E.xlsx
- Figure 1/Figure 1D/Figure 1D.xlsx
- __MACOSX/Figure 1/Figure 1D/._Figure 1D.xlsx
- Figure 1/Figure 1C/Figure 1C.xlsx
- __MACOSX/Figure 1/Figure 1C/._Figure 1C.xlsx
