# Supplementary material for: Interstitial and recruited macrophages prevent tuberculosis relapse by limiting immune evasion
Source: EMBO Mol Med. 2026 Apr 29;18(6):2021–37. doi: 10.1038/s44321-026-00432-6 (PMC13270126; doi:10.1038/s44321-026-00432-6)
Supplement: Supplementary file 3 — Source data Fig. 1 [file 44321_2026_432_MOESM3_ESM.zip › Figure 1/Figure 1F/Figure 1F.xlsx]

## Sheet: Sheet1
	Cytokine	Log(cytokine concentration) (pg/mL)
		Day
		1	28	180
	G-CSF	7.81	72.33	47.63
		28.85	78.26	74.88
		11.69	33.13	30.14
		16.42	46.79	20.29
	IL-1β	1.34	19.71	1.55
		3.78	14.54	3.9
		1.49	4.61	1.96
		2.29	8.2	2.26
	IL-6	0.07	5.25	1.92
		2.94	4.96	6.33
		1.59	2.22	8.31
		1.49	3.77	1.4
	IL-10	1.73	25.91	22.23
		12.27	24.61	25.38
		3.16	15.94	6.53
		6.54	21.71	8.49
	IL-12 p40	23.62	1712.03	410.26
		122.2	2009.21	184.88
		60.2	467.16	156.66
		86.29	1310.53	128.24
	IL-12 p70		20.34	50.49
		12.22		63.63
		5.31	3.13	10.55
		12.28	9.21	14.48
	IL-17A	0.9	3.77	1.92
		2.38	7.57	3.5
		0.94	2.42	1.34
		1.34	4.24	1.63
	KC	11.07	74.07	24.68
		21.96	79.06	33.18
		16.21	26.4	19.21
		15.43	59.47	17.11
	MCP-1	74.71	789.87	167.44
		139	844.2	225.86
		104.61	188.87	132.8
		101.38	319.22	122.06
	MIP-1ɑ	3.77	94.02	9.57
		3.31	127.58	7.61
		4.89	8.64	5.56
		2.83	25.11	3.29
	MIP-1β	21.11	260.92	76.15
		38.91	326.83	61.82
		33.82	56.7	39.99
		30.98	86.98	35.78
	RANTES	298.75	7066.42	549.49
		184.15	4575.19	155.34
		320.52	884.88	503.17
		235.1	2234.38	287.81
	TNF	1.55	32.1	10.35
		3.9	10.79	43.45
		1.96	15.8	18.59
		2.26	16	24.65
