# Supplementary material for: Interstitial and recruited macrophages prevent tuberculosis relapse by limiting immune evasion
Source: EMBO Mol Med. 2026 Apr 29;18(6):2021–37. doi: 10.1038/s44321-026-00432-6 (PMC13270126; doi:10.1038/s44321-026-00432-6)
Supplement: Supplementary file 3 — Source data Fig. 1 [file 44321_2026_432_MOESM3_ESM.zip › Figure 1/Figure 1B/Figure 1B.xlsx]

## Sheet: Sheet1
	Lung	CFU			Spleen	CFU
		Experiment 1	Experiment 2			Experiment 1	Experiment 2
	Day 1	39	35		Day 1
		24	73
		58	18
		39	50
			46
			70
			35
			25
	Day 28	25200	200000		Day 28	0	25600
		39200	180000			120	0
		25200	85000			0	500
		29600	85000			200	0
	Day 112	0	0		Day 112	0	0
		0	0			0	0
		0	0			0	0
		0	0			0	0
		0	0			0	0
			0				0
	Day 154	0	0		Day 154	0	0
		0	0			0	0
		0	0			0	0
		0	0			0	0
		0	0			0	0
		0				0
	Day 180	0	0		Day 180	0	0
		0	0			0	0
		0	0			0	0
		0	0			0	0
		0	0			0	0
