# Supplementary material for: Interstitial and recruited macrophages prevent tuberculosis relapse by limiting immune evasion
Source: EMBO Mol Med. 2026 Apr 29;18(6):2021–37. doi: 10.1038/s44321-026-00432-6 (PMC13270126; doi:10.1038/s44321-026-00432-6)
Supplement: Supplementary file 3 — Source data Fig. 1 [file 44321_2026_432_MOESM3_ESM.zip › Figure 1/Figure 1E/Figure 1E.xlsx]

## Sheet: Sheet1
	Days	% CD45+ cells
		AM	IM	RM	Mono	PMN
	1	1.11	7.6	8.97	8.71	2.75
		1.25	10.1	8.36	8.63	3.2
		2.68	11.9	9.57	10.6	3.85
		2.49	11.9	11.7	10.5	4.96
	28	5.75	17.7	12.6	18.2	3.88
		4.24	16.2	11.7	17.2	2.33
		6.39	12.7	10.8	13.8	4.01
		5.86	16	11.3	16.3	3.52
	180	6.11	3.21	13.1	2.63	11.4
		4.36	9.47	17.8	9.07	6.57
		6.58	15	17.7	10.7	5.13
		11.6	8.36	25.5	6.73	4.08
		13.1	13.7	17.6	8.53	7.82
