# Supplementary material for: Interstitial and recruited macrophages prevent tuberculosis relapse by limiting immune evasion
Source: EMBO Mol Med. 2026 Apr 29;18(6):2021–37. doi: 10.1038/s44321-026-00432-6 (PMC13270126; doi:10.1038/s44321-026-00432-6)
Supplement: Supplementary file 3 — Source data Fig. 1 [file 44321_2026_432_MOESM3_ESM.zip › Figure 1/Figure 1D/Figure 1D.xlsx]

## Sheet: Sheet1
	% CD45+ cells
	AM	IM	RM	Mono	PMN
	6.11	3.21	13.1	2.63	11.4
	4.36	9.47	17.8	9.07	6.57
	6.58	15	17.7	10.7	5.13
	11.6	8.36	25.5	6.73	4.08
	13.1	13.7	17.6	8.53	7.82
