# Supplementary material for: Interstitial and recruited macrophages prevent tuberculosis relapse by limiting immune evasion
Source: EMBO Mol Med. 2026 Apr 29;18(6):2021–37. doi: 10.1038/s44321-026-00432-6 (PMC13270126; doi:10.1038/s44321-026-00432-6)
Supplement: Supplementary file 3 — Source data Fig. 1 [file 44321_2026_432_MOESM3_ESM.zip › Figure 1/Figure 1C/Figure 1C.xlsx]

## Sheet: Sheet1
	% CD45+ cells
	AM	IM	RM	Mono	PMN
	5.75	17.7	12.6	18.2	3.88
	4.24	16.2	11.7	17.2	2.33
	6.39	12.7	10.8	13.8	4.01
	5.86	16	11.3	16.3	3.52
