# Supplementary material for: Interstitial and recruited macrophages prevent tuberculosis relapse by limiting immune evasion
Source: EMBO Mol Med. 2026 Apr 29;18(6):2021–37. doi: 10.1038/s44321-026-00432-6 (PMC13270126; doi:10.1038/s44321-026-00432-6)
Supplement: Supplementary file 4 — Source data Fig. 2 [file 44321_2026_432_MOESM4_ESM.zip]

Archive with 35 entries (24 files):
- Figure 2/
- Figure 2/Figure 2G/
- Figure 2/Figure 2I/
- Figure 2/Figure 2H/
- Figure 2/Figure 2A/
- Figure 2/Figure 2F/
- Figure 2/.DS_Store
- __MACOSX/Figure 2/._.DS_Store
- Figure 2/Figure 2C/
- Figure 2/Figure 2D/
- Figure 2/Figure 2J/
- Figure 2/Figure 2E/
- Figure 2/Figure 2B/
- Figure 2/Figure 2G/Figure 2G.xlsx
- __MACOSX/Figure 2/Figure 2G/._Figure 2G.xlsx
- Figure 2/Figure 2G/.DS_Store
- __MACOSX/Figure 2/Figure 2G/._.DS_Store
- Figure 2/Figure 2I/Figure 2I.xlsx
- __MACOSX/Figure 2/Figure 2I/._Figure 2I.xlsx
- Figure 2/Figure 2H/Figure 2H.xlsx
- __MACOSX/Figure 2/Figure 2H/._Figure 2H.xlsx
- Figure 2/Figure 2A/Figure 2A.xlsx
- __MACOSX/Figure 2/Figure 2A/._Figure 2A.xlsx
- Figure 2/Figure 2F/Figure 2F.xlsx
- __MACOSX/Figure 2/Figure 2F/._Figure 2F.xlsx
- Figure 2/Figure 2C/Figure 2C.xlsx
- __MACOSX/Figure 2/Figure 2C/._Figure 2C.xlsx
- Figure 2/Figure 2D/Figure 2D.xlsx
- __MACOSX/Figure 2/Figure 2D/._Figure 2D.xlsx
- Figure 2/Figure 2J/Figure 2J.xlsx
- __MACOSX/Figure 2/Figure 2J/._Figure 2J.xlsx
- Figure 2/Figure 2E/Figure 2E.xlsx
- __MACOSX/Figure 2/Figure 2E/._Figure 2E.xlsx
- Figure 2/Figure 2B/Figure 2B.xlsx
- __MACOSX/Figure 2/Figure 2B/._Figure 2B.xlsx
