# Supplementary material for: Interstitial and recruited macrophages prevent tuberculosis relapse by limiting immune evasion
Source: EMBO Mol Med. 2026 Apr 29;18(6):2021–37. doi: 10.1038/s44321-026-00432-6 (PMC13270126; doi:10.1038/s44321-026-00432-6)
Supplement: Supplementary file 4 — Source data Fig. 2 [file 44321_2026_432_MOESM4_ESM.zip › Figure 2/Figure 2G/Figure 2G.xlsx]

## Sheet: Sheet1
	% of CD45+ blood neutrophils
	Uninfected	Control liposomes	Clodronate liposomes
	15.1	29.1	18.8
	4.43	37.3	36.4
	19.2	16.8	19.1
		8.7	17.2
		21.4
