# Supplementary material for: Interstitial and recruited macrophages prevent tuberculosis relapse by limiting immune evasion
Source: EMBO Mol Med. 2026 Apr 29;18(6):2021–37. doi: 10.1038/s44321-026-00432-6 (PMC13270126; doi:10.1038/s44321-026-00432-6)
Supplement: Supplementary file 4 — Source data Fig. 2 [file 44321_2026_432_MOESM4_ESM.zip › Figure 2/Figure 2I/Figure 2I.xlsx]

## Sheet: Sheet1
	CellROX Green gMFI
	NAC + PMA	NAC + TBHP	TBHP	Uninfected	Control liposomes	Clodronate liposomes
	1273	2558	3896	3987	1953	2433
				3656	1241	1105
				2277	3123	1579
					2211
