# Supplementary material for: Interstitial and recruited macrophages prevent tuberculosis relapse by limiting immune evasion
Source: EMBO Mol Med. 2026 Apr 29;18(6):2021–37. doi: 10.1038/s44321-026-00432-6 (PMC13270126; doi:10.1038/s44321-026-00432-6)
Supplement: Supplementary file 4 — Source data Fig. 2 [file 44321_2026_432_MOESM4_ESM.zip › Figure 2/Figure 2H/Figure 2H.xlsx]

## Sheet: Sheet1
	% of CellROX+ blood neutrophils
	NAC + PMA	NAC + TBHP	TBHP	Uninfected	Control liposomes	Clodronate liposomes
	9.81	31.6	72.9	96.1	98.8	93.6
				80.6	89.8	50
				68	97.5	98.8
					91.9
