# Supplementary material for: Interstitial and recruited macrophages prevent tuberculosis relapse by limiting immune evasion
Source: EMBO Mol Med. 2026 Apr 29;18(6):2021–37. doi: 10.1038/s44321-026-00432-6 (PMC13270126; doi:10.1038/s44321-026-00432-6)
Supplement: Supplementary file 4 — Source data Fig. 2 [file 44321_2026_432_MOESM4_ESM.zip › Figure 2/Figure 2F/Figure 2F.xlsx]

## Sheet: Sheet1
	% of MHC II+ splenic neutrophils
	Uninfected	Control liposomes	Clodronate liposomes
	15.6	23.8	15.4
	26.9	36.8	10.8
	19.5	37.2	10.6
	27.5	18.1	21.4
		28.4	12.2
