# Supplementary material for: Interstitial and recruited macrophages prevent tuberculosis relapse by limiting immune evasion
Source: EMBO Mol Med. 2026 Apr 29;18(6):2021–37. doi: 10.1038/s44321-026-00432-6 (PMC13270126; doi:10.1038/s44321-026-00432-6)
Supplement: Supplementary file 4 — Source data Fig. 2 [file 44321_2026_432_MOESM4_ESM.zip › Figure 2/Figure 2C/Figure 2C.xlsx]

## Sheet: Sheet1
	% CD62L+ pulmonary neutrophils
	Uninfected	Control liposomes	Cloronate liposomes
	22	21.4	19.9
	32.9	26.7	21.6
	40.7	42.7	31.7
	29.7	39	16.6
		25.4	29.5
	% MHC II+ pulmonary neutrophils
	Uninfected	Control liposomes	Cloronate liposomes
	5.26	4.6	4.62
	6.53	11.6	7.35
	3.24	6.58	17
	7.31	7.99	4.89
		7.16
	% CD63+ pulmonary neutrophils
	Uninfected	Control liposomes	Cloronate liposomes
	7.67	14.8	14.3
	11.2	17	8.54
	9.94	13.2	7.05
	12.1	19.4	17.1
		18.9	9.48
