# Supplementary material for: Interstitial and recruited macrophages prevent tuberculosis relapse by limiting immune evasion
Source: EMBO Mol Med. 2026 Apr 29;18(6):2021–37. doi: 10.1038/s44321-026-00432-6 (PMC13270126; doi:10.1038/s44321-026-00432-6)
Supplement: Supplementary file 4 — Source data Fig. 2 [file 44321_2026_432_MOESM4_ESM.zip › Figure 2/Figure 2D/Figure 2D.xlsx]

## Sheet: Sheet1
	% of CD45+ splenic neutrophils
	Uninfected	Control liposomes	Clodronate liposomes
	20.9	4.29	2.75
	9.96	2.01	8.69
	7.46	1.73	1.6
	6.39	1.85	2.39
		1.36	0.47
