# Supplementary material for: Interstitial and recruited macrophages prevent tuberculosis relapse by limiting immune evasion
Source: EMBO Mol Med. 2026 Apr 29;18(6):2021–37. doi: 10.1038/s44321-026-00432-6 (PMC13270126; doi:10.1038/s44321-026-00432-6)
Supplement: Supplementary file 4 — Source data Fig. 2 [file 44321_2026_432_MOESM4_ESM.zip › Figure 2/Figure 2J/Figure 2J.xlsx]

## Sheet: Sheet1
	Group	Cytokine concentration (pg/mL)
		KC	MIP-1ɑ
	Control liposomes	21.579	3.47295
		32.6131	3.43396
		26.0185	2.33295
		25.7525	3.25331
		45.2607	4.26516
	Clodronate liposomes	53.0663	8.28737
		414.031	49.2387
		59.9608	13.0612
		131.916	4.95286
		75.874	7.70005
