# Supplementary material for: Interstitial and recruited macrophages prevent tuberculosis relapse by limiting immune evasion
Source: EMBO Mol Med. 2026 Apr 29;18(6):2021–37. doi: 10.1038/s44321-026-00432-6 (PMC13270126; doi:10.1038/s44321-026-00432-6)
Supplement: Supplementary file 4 — Source data Fig. 2 [file 44321_2026_432_MOESM4_ESM.zip › Figure 2/Figure 2E/Figure 2E.xlsx]

## Sheet: Sheet1
	% of CD62L+ splenic neutrophils
	Uninfected	Control liposomes	Clodronate liposomes
	0.32	0.71	13.7
	0.75	0.3	10.3
	14.4	1.18	9.27
	0.7	0.82	21.4
		1.48	18.3
