# Supplementary material for: Interstitial and recruited macrophages prevent tuberculosis relapse by limiting immune evasion
Source: EMBO Mol Med. 2026 Apr 29;18(6):2021–37. doi: 10.1038/s44321-026-00432-6 (PMC13270126; doi:10.1038/s44321-026-00432-6)
Supplement: Supplementary file 5 — Source data Fig. 3 [file 44321_2026_432_MOESM5_ESM.zip]

Archive with 15 entries (10 files):
- Figure 3/
- Figure 3/.DS_Store
- __MACOSX/Figure 3/._.DS_Store
- Figure 3/Figure 3E/
- Figure 3/Figure 3B/
- Figure 3/Figure 3D/
- Figure 3/Figure 3A/
- Figure 3/Figure 3E/Figure 3E.xlsx
- __MACOSX/Figure 3/Figure 3E/._Figure 3E.xlsx
- Figure 3/Figure 3B/Figure 3B.xlsx
- __MACOSX/Figure 3/Figure 3B/._Figure 3B.xlsx
- Figure 3/Figure 3D/Figure 3D.xlsx
- __MACOSX/Figure 3/Figure 3D/._Figure 3D.xlsx
- Figure 3/Figure 3A/Figure 3A.xlsx
- __MACOSX/Figure 3/Figure 3A/._Figure 3A.xlsx
