# Supplementary material for: Interstitial and recruited macrophages prevent tuberculosis relapse by limiting immune evasion
Source: EMBO Mol Med. 2026 Apr 29;18(6):2021–37. doi: 10.1038/s44321-026-00432-6 (PMC13270126; doi:10.1038/s44321-026-00432-6)
Supplement: Supplementary file 5 — Source data Fig. 3 [file 44321_2026_432_MOESM5_ESM.zip › Figure 3/Figure 3E/Figure 3E.xlsx]

## Sheet: Sheet1
	Cytokine	Cytokine concentration (pg/mL)
		Control lipomes	Clodronate liposomes No relapse	Clodronate liposomes Relapse
	G-CSF	8.07145	4.22701	165.175
		9.6464	32.0977	726.067
		40.7287	1.86725	37.9915
		8.93446	3.99595	19.2151
		8.38289	5.5162
		3.32437	5.59002
		15.139	11.5557
		4.82848	3.69604
		4.07893	5.7422
		3.84565	4.82674
		2.88202	46.5816
		8.93395	4.9783
			46.6053
		14.2348	6.20377
		6.97899
		29.6065
		3.47245
		1.86323
		4.82617
		4.6758
		1.43524
		3.77094
	GM-CSF	31.11	12.8752	575.764
		29.6375	36.0271	32.0669
		40.9798	7.22934
		31.8048	10.0756
		30.3914	15.0321
		10.905	10.4668
		16.6685	32.5204
		13.234	8.9673
		9.99653	21.1346
		13.4307	14.2601
		9.20832	41.0092
		28.6709	10.4626
			37.5748
		15.0665	13.6263
		26.0934
		27.1038
		16.4085
		10.0756
		13.234
		11.677
		9.35953
		11.4961
	IL-3	1.03862	0.530243	37.3634
		1.14756	0.327968	1.0568
		1.67365	0.269712
		1.39254	0.488894
		1.39134	0.368375
		0.252099	1.59298
			0.530243
		0.550325	0.655118
		0.328165	0.448684
		0.144907	0.469296
		0.252099	1.76312
		1.27948	0.370585
		0.592399
		0.801975
		0.592399
		0.211456
		0.368375
		0.407865
		0.333127
	IL-12p40	227.122	246.239	1278.81
		258.873	385.63	913.582
		234.811	163.217	675.11
		186.109	172.088	403.816
		229.111	230.873
		214.429	243.013
		216.908	306.5
		361.26	410.222
		434.998	135.226
		140.78	157.079
		196.845	208.653
		229.867	195.011
		372.186	195.631
		106.607	246.561
		105.623
		34.0696
		79.9627
		101.563
		134.452
		82.8962
		78.7965
		87.3841
	IL-13	51.9165	10.0858	4183.07
		53.4051	55.6942	29.3017
		49.8537	9.43189
		75.5442	10.735
		48.031	68.7932
		7.79974	60.8291
			58.4592
		15.8496	15.8529
		4.44877	36.8796
		12.0107	53.3977
		6.14331	35.6075
		42.3185	10.411
			42.0136
		98.8091	15.5246
		29.5518
		48.1241
		13.2953
		6.80284
		48.9287
		50.1189
		6.12774
		4.12673
	IL-17A	2.36376	0.453326	8.11484
		2.22169	3.56889	43.1944
		2.88102	0.312566	1.85938
		2.81198	0.251874	1.18067
		1.64189	1.36592
		0.34442	1.06283
		1.33385	2.49027
		0.6513	0.744861
		0.251874	1.14514
		0.925763	0.374657
		0.408199	3.69547
		0.848237	0.662637
		1.2294	3.19358
		1.12893	0.534685
		2.78392
		0.629881
		0.793576
		1.07653
		0.405988
		0.502149
		3.77094
	KC	34.0738	20.5044	56.4445
		40.11	39.7178	3618.94
		31.8454	17.9776	39.7494
		42.3929	22.2595	21.9364
		34.5595	29.5561
		21.9964	23.4987
		28.0498	54.9858
		24.0039	20.7564
		22.5102	26.977
		16.9636	21.247
		20.5023	36.7423
		37.9272	11.2836
		14.0416	31.0901
		41.0598	17.8527
		26.6065
		33.6775
		16.5778
		17.9815
		15.557
		18.8678
		14.5314
		12.0653
