# Supplementary material for: Interstitial and recruited macrophages prevent tuberculosis relapse by limiting immune evasion
Source: EMBO Mol Med. 2026 Apr 29;18(6):2021–37. doi: 10.1038/s44321-026-00432-6 (PMC13270126; doi:10.1038/s44321-026-00432-6)
Supplement: Supplementary file 5 — Source data Fig. 3 [file 44321_2026_432_MOESM5_ESM.zip › Figure 3/Figure 3B/Figure 3B.xlsx]

## Sheet: Sheet1
	Group	% of CD45+ cells
		AM	IM	RM	Mono	PMN
	Control liposomes	6.31	15.3	14.6	8.75	2.75
		4.39	9.9	13.7	6.31	3.55
		6.43	19.8	19	9	3.91
		6.64	13.5	13.8	7.55	5.62
		3.96	15.5	15.3	9.19	6.54
		1.98	18	17.4	9.34	4.36
		1.81	13.1	14.4	8.43	11.4
		1.68	15.7	13.6	9.24	9.24
		2	11.9	15.6	6.27	7.87
		17	13.7	14	4.93	14.7
		1.29	12.2	15.5	10.4	8.63
		1.15	14.9	16.8	10.9	5.94
		0.78	11.1	14.7	8.97	4.39
		1.45	11.9	13.7	9.59	2.74
		0.76	13.2	12.1	8.53	7.39
		0.61	12	14.9	7.38	1.34
		3.44	12.3	19.9	8	5.11
		0.78	8.89	11.5	5.69	1.31
		3.44	25.7	24.8	10.5	1.84
		1.83	11.8	12.4	9.3	4.22
		1.3	7.12	8.51	5.59	3.55
		0.58	9.62	12	7.8	4.53
		0.38	18.7	16.1	12.2	3.36
		0.68	10.8	13.7	9.2	7.5
		0.42	11.4	9.9	8.88	4.67
		0.47	15.7	10.4	11.2	9.71
		1.03	18.4	15.4	12.6	2.62
		1.74	19.9	14	13.6	5.3
		0.51	10	8.99	10.6	1.2
		0.57	13	11.3	11.2	2.89
		0.86	12.7	11.2	11.1	4.54
		3.97	12.4	10.8	7.97	3.88
	Clodronate liposomes	3.7	11.6	13.2	6.22	2.25
		1.78	12	14.4	6.99	4.71
		3.9	11.4	11.1	6.9	3.89
		4.21	15.5	14.3	8.96	3.62
		3.6	11.8	15.1	9.07	4.04
		1.06	10.1	14.8	9.64	11.7
		0.95	10.1	12.3	6.89	6.78
		1.04	9.73	15.3	6.3	7.64
		1.44	10.4	15.6	8.39	9.73
		1.25	12.1	14.3	9.64	9.54
		2.62	12.9	16.5	8.54	6.94
		3.25	9.83	10.5	6.86	8.36
		2.38	6.9	10.5	5.25	3.17
		4.76	15.3	17	8.52	3.09
		3.65	15.3	12.3	12.2	4.77
		1.42	26.3	18.5	22.1	16.7
		0.54	10.5	11.1	8.67	7.9
		0.76	13.1	14.5	7.64	7.38
		0.72	11.3	12.8	8.1	7.41
		0.48	6.76	10.4	5.96	5
		0.87	13.9	13.6	11.2	3.67
		0.4	6.06	8.17	5.92	4.11
		0.46	17.4	18.8	9.44	4.83
		0.34	11.8	11.4	7.47	4.86
		1.29	18.9	15.3	12.6	3.78
		0.79	10.6	6.54	9.3	2.13
		1.96	12.8	9.39	9.92	2.04
		1.07	13.8	10.7	8.87	4.47
