# Supplementary material for: Interstitial and recruited macrophages prevent tuberculosis relapse by limiting immune evasion
Source: EMBO Mol Med. 2026 Apr 29;18(6):2021–37. doi: 10.1038/s44321-026-00432-6 (PMC13270126; doi:10.1038/s44321-026-00432-6)
Supplement: Supplementary file 5 — Source data Fig. 3 [file 44321_2026_432_MOESM5_ESM.zip › Figure 3/Figure 3D/Figure 3D.xlsx]

## Sheet: Sheet1
	% of CD45+ CD38+ MHC II+ IMs
	Control liposomes	Clodronate liposomes (no relapse)	Clodronate liposomes (relapse)
	0.19	0.67	0.96
	0.23	0.35	0.53
	0.15	0.61	0.28
		0.56	0.17
	0.15	0.18	0.11
	0.13	0.24	0.17
	0.1	0.2	0.28
	0.085	0.078	0.72
	0.057	0.072	0.5
	0.037	0.035	0.66
	0.067	0.049	1.62
	0.052	0.089	0.31
	0.069	0.13	0.091
	0.084	0.074
	0.35	0.046
	0.11	0.27
	0.035	0.09
	0.05	0.068
	0	0.057
	0	0.1
	0.11	0.38
	0.11	0.17
	0.081	0.16
	0.074	0.37
	0.14	0.54
	0.11	0.71
	0.038	0.43
	0.13	0.49
	0.062	0.38
	0.05	0.55
	0.26	0.36
	0.45	0.29
	0.65	0.28
	0.36	0.33
	0.34	0.14
	0.74	0.089
	0.55	0.22
	0.5	0.14
	0.49	0.27
	0.57	0.049
	0.45	0.29
	0.39
	0.29
	0.3
	0.26
	0.12
	0.44
	0.25
	1.05
	0.22
	0.13
	0.12
	0.33
	0.28
	0.066
	0.088
	0.11
	0.14
	0.031
	0.036
	0.079
	0.21
