# Supplementary material for: Interstitial and recruited macrophages prevent tuberculosis relapse by limiting immune evasion
Source: EMBO Mol Med. 2026 Apr 29;18(6):2021–37. doi: 10.1038/s44321-026-00432-6 (PMC13270126; doi:10.1038/s44321-026-00432-6)
Supplement: Supplementary file 5 — Source data Fig. 3 [file 44321_2026_432_MOESM5_ESM.zip › Figure 3/Figure 3A/Figure 3A.xlsx]

## Sheet: Sheet1
	LUNG	CFU
		Pre-treatment		Control liposomes		Control liposomes + dexamethasone		Clodronate liposomes
	Day	Exp. 1	Exp. 2	Exp. 1	Exp. 2	Exp. 1	Exp. 2	Exp. 1	Exp. 2
	180	0	0
		0	0
		0	0
		0	0
		0	0
	194			0	0			0	41
				0	0			0	0
				0	0			0	0
				0	0			0	0
				0	0			0	0
				0				0
	252					0
						12800
						20
						0
						0
						0
						0
						0
						20800
	294			0	0	0	0	0	400
				0	0	0	0	0	0
				0	0	0	0	0	0
				0	0	0	0	0	0
				0	0	0	0	0	0
				0	0	320	0	0	20
				0	0	0	0	0	0
				0	0	0	0	0	0
				0	0	0	0	0	0
				0	0	300	0	2640	0
				0	0	0	0	1440	3110
				0	0	0	0	0	0
				0	0	40	8800	0	0
				0	0	0	0	0	0
				0	0	0	0	0	0
				0	0	0	0	0	171
				0	0	0	0	0	0
				0	0	4600	1400	0	0
				0	0	0	0	0	0
				0	0	0	0	0	0
				0	0		0	32000	0
				0	0		0	0	0
				0	3244		21000	0	0
				0	0		0	0	0
				0	0		0	0	0
				0	0		0	0	0
				0	0		0		0
				0	0		0		1330
				0	0
				0	0
					0
					0
	SPLEEN	CFU
		Pre-treatment		Control liposomes		Control liposomes + dexamethasone		Clodronate liposomes
	Day	Exp. 1	Exp. 2	Exp. 1	Exp. 2	Exp. 1	Exp. 2	Exp. 1	Exp. 2
	180	0	0
		0	0
		0	0
		0	0
		0	0
	194			0	0			0	1740
				0	0			0	3
				0	0			0	3
				0	0			0	2
				0	0			0	0
				0				0
	252					0
						0
						0
						0
						0
						0
						3
						0
	294			0	0	0	369	4000	2.22
				0	0	0	92	0	0
				0	0	0	0	0	0
				0	0	0	0	0	0
				0	0	0	0	0	0
				0	0	4000	0	840	0
				0	0	5200	0	0	0
				0	0	420	0	0	0
				0	0	0	0	0	48.9
				0	0	1600	0	0	0
				0	0	0	0	84000	0
				0	0	0	0	0	0
				0	0	0	400	3400	0
				0	0	0	0	0	0
				0	0	0	0	0	0
				0	0	0	0	0	782
				0	0	0	0	0	0
				0	0	6200	332	0	0
				0	0	0	0	0	0
				0	0	0	0	0	0
				0	0		0	140000	88900
				0	0		0	0	0
				0	3947		6000	0	0
				0	0		0	0	0
				0	0		0	320	0
				0	0		0	0	0
				0	0		600		0
				0	0		0		0
				0	0
				0	0
					0
					0
