# Supplementary material for: Interstitial and recruited macrophages prevent tuberculosis relapse by limiting immune evasion
Source: EMBO Mol Med. 2026 Apr 29;18(6):2021–37. doi: 10.1038/s44321-026-00432-6 (PMC13270126; doi:10.1038/s44321-026-00432-6)
Supplement: Supplementary file 6 — Source data Fig. 4 [file 44321_2026_432_MOESM6_ESM.zip]

Archive with 22 entries (16 files):
- Figure 4/
- Figure 4/Figure 4E/
- Figure 4/Figure 4B/
- Figure 4/Figure 4C/
- Figure 4/Figure 4D/
- Figure 4/.DS_Store
- __MACOSX/Figure 4/._.DS_Store
- Figure 4/Figure 4A/
- Figure 4/Figure 4E/Figure 4E.xlsx
- __MACOSX/Figure 4/Figure 4E/._Figure 4E.xlsx
- Figure 4/Figure 4B/Figure 4B.xlsx
- __MACOSX/Figure 4/Figure 4B/._Figure 4B.xlsx
- Figure 4/Figure 4C/Figure 4C.xlsx
- __MACOSX/Figure 4/Figure 4C/._Figure 4C.xlsx
- Figure 4/Figure 4D/.DS_Store
- __MACOSX/Figure 4/Figure 4D/._.DS_Store
- Figure 4/Figure 4D/Figure 4D.xlsx
- __MACOSX/Figure 4/Figure 4D/._Figure 4D.xlsx
- Figure 4/Figure 4A/Control liposomes.tiff
- __MACOSX/Figure 4/Figure 4A/._Control liposomes.tiff
- Figure 4/Figure 4A/Clodronate liposomes.tiff
- __MACOSX/Figure 4/Figure 4A/._Clodronate liposomes.tiff
