# Supplementary material for: Interstitial and recruited macrophages prevent tuberculosis relapse by limiting immune evasion
Source: EMBO Mol Med. 2026 Apr 29;18(6):2021–37. doi: 10.1038/s44321-026-00432-6 (PMC13270126; doi:10.1038/s44321-026-00432-6)
Supplement: Supplementary file 6 — Source data Fig. 4 [file 44321_2026_432_MOESM6_ESM.zip › Figure 4/Figure 4C/Figure 4C.xlsx]

## Sheet: Sheet1
	Percentage live cells
	Control liposomes	Clodronate liposomes
	78.5	22.9
	69.3	2.17
	81.2	2.36
	73.5	55.1
	77.6	3.52
	84.7	4.18
