# Supplementary material for: Interstitial and recruited macrophages prevent tuberculosis relapse by limiting immune evasion
Source: EMBO Mol Med. 2026 Apr 29;18(6):2021–37. doi: 10.1038/s44321-026-00432-6 (PMC13270126; doi:10.1038/s44321-026-00432-6)
Supplement: Supplementary file 6 — Source data Fig. 4 [file 44321_2026_432_MOESM6_ESM.zip › Figure 4/Figure 4D/Figure 4D.xlsx]

## Sheet: Sheet1
	Condition	Control liposomes		Clodronate liposomes
		Number of mice	Percent regrowth	Number of mice	Percent regrowth
	Normal	1	100	3	75
	Partial necrosis	0	0	0	0
	Complete Necrosis	0	0	1	25
	Total	1	100	4	100
