# Supplementary material for: Interstitial and recruited macrophages prevent tuberculosis relapse by limiting immune evasion
Source: EMBO Mol Med. 2026 Apr 29;18(6):2021–37. doi: 10.1038/s44321-026-00432-6 (PMC13270126; doi:10.1038/s44321-026-00432-6)
Supplement: Supplementary file 7 — Figure EV2 Source Data [file 44321_2026_432_MOESM7_ESM.zip]

Archive with 21 entries (14 files):
- Figure EV2/
- Figure EV2/.DS_Store
- __MACOSX/Figure EV2/._.DS_Store
- Figure EV2/Figure EV2F/
- Figure EV2/Figure EV2A/
- Figure EV2/Figure EV2B/
- Figure EV2/Figure EV2E/
- Figure EV2/Figure EV2D/
- Figure EV2/Figure EV2C/
- Figure EV2/Figure EV2F/Figure EV2F.xlsx
- __MACOSX/Figure EV2/Figure EV2F/._Figure EV2F.xlsx
- Figure EV2/Figure EV2A/Figure EV2A.xlsx
- __MACOSX/Figure EV2/Figure EV2A/._Figure EV2A.xlsx
- Figure EV2/Figure EV2B/Figure EV2B.xlsx
- __MACOSX/Figure EV2/Figure EV2B/._Figure EV2B.xlsx
- Figure EV2/Figure EV2E/Figure EV2E.xlsx
- __MACOSX/Figure EV2/Figure EV2E/._Figure EV2E.xlsx
- Figure EV2/Figure EV2D/Figure EV2D.xlsx
- __MACOSX/Figure EV2/Figure EV2D/._Figure EV2D.xlsx
- Figure EV2/Figure EV2C/Figure EV2C.xlsx
- __MACOSX/Figure EV2/Figure EV2C/._Figure EV2C.xlsx
