# Supplementary material for: Interstitial and recruited macrophages prevent tuberculosis relapse by limiting immune evasion
Source: EMBO Mol Med. 2026 Apr 29;18(6):2021–37. doi: 10.1038/s44321-026-00432-6 (PMC13270126; doi:10.1038/s44321-026-00432-6)
Supplement: Supplementary file 7 — Figure EV2 Source Data [file 44321_2026_432_MOESM7_ESM.zip › Figure EV2/Figure EV2A/Figure EV2A.xlsx]

## Sheet: Sheet1
	% CD24+ pulmonary DCs
	Control liposomes	Clodronate liposomes
	26	20.2
	20.2	15.5
	25.7	33.7
	26	30.7
		42.7
		34.6
	CD24 gMFI pulmonary DCs
	Control liposomes	Clodronate liposomes
	2819	3777
	3057	5444
	3153	5523
	2758	3179
	3318	4387
