# Supplementary material for: Interstitial and recruited macrophages prevent tuberculosis relapse by limiting immune evasion
Source: EMBO Mol Med. 2026 Apr 29;18(6):2021–37. doi: 10.1038/s44321-026-00432-6 (PMC13270126; doi:10.1038/s44321-026-00432-6)
Supplement: Supplementary file 7 — Figure EV2 Source Data [file 44321_2026_432_MOESM7_ESM.zip › Figure EV2/Figure EV2B/Figure EV2B.xlsx]

## Sheet: Sheet1
	% CD103+ pulmonary DCs
	Control liposomes	Clodronate liposomes
	2.85	3.25
	2.26	6.39
	3.13	5.98
	2.73	6.76
	2.59	3.37
	CD103 gMFI pulmonary DCs
	Control liposomes	Clodronate liposomes
	2362	2255
	2214	2581
	2942	2265
	2825	2394
	2251	1759
