# Supplementary material for: Interstitial and recruited macrophages prevent tuberculosis relapse by limiting immune evasion
Source: EMBO Mol Med. 2026 Apr 29;18(6):2021–37. doi: 10.1038/s44321-026-00432-6 (PMC13270126; doi:10.1038/s44321-026-00432-6)
Supplement: Supplementary file 7 — Figure EV2 Source Data [file 44321_2026_432_MOESM7_ESM.zip › Figure EV2/Figure EV2E/Figure EV2E.xlsx]

## Sheet: Sheet1
	% CD45+ pulmonary eosinophils
	Control liposomes	Clodronate liposomes
	0.53	0.39
	0.16	1.37
	0.37	0.26
	0.65	0.38
	0.29	0.5
