# Supplementary material for: Interstitial and recruited macrophages prevent tuberculosis relapse by limiting immune evasion
Source: EMBO Mol Med. 2026 Apr 29;18(6):2021–37. doi: 10.1038/s44321-026-00432-6 (PMC13270126; doi:10.1038/s44321-026-00432-6)
Supplement: Supplementary file 7 — Figure EV2 Source Data [file 44321_2026_432_MOESM7_ESM.zip › Figure EV2/Figure EV2D/Figure EV2D.xlsx]

## Sheet: Sheet1
	% CD103+ splenic DCs
	Control liposomes	Clodronate liposomes
	2.13	3.12
	3.48	4.88
	3.92	3.16
	3.55	11.1
	3.23	2.76
	CD103 gMFI splenic DCs
	Control liposomes	Clodronate liposomes
	671	1510
	807	1074
	827	653
	770	443
	760	728
