# Supplementary material for: Interstitial and recruited macrophages prevent tuberculosis relapse by limiting immune evasion
Source: EMBO Mol Med. 2026 Apr 29;18(6):2021–37. doi: 10.1038/s44321-026-00432-6 (PMC13270126; doi:10.1038/s44321-026-00432-6)
Supplement: Supplementary file 7 — Figure EV2 Source Data [file 44321_2026_432_MOESM7_ESM.zip › Figure EV2/Figure EV2C/Figure EV2C.xlsx]

## Sheet: Sheet1
	% CD24+ splenic DCs
	Control liposomes	Clodronate liposomes
	38.1	38.5
	53.2	66.3
	49.8	41.1
	39.2	77.8
	43.8	35.9
	CD24 gMFI splenic DCs
	Control liposomes	Clodronate liposomes
	2848	3797
	3159	4710
	3253	2871
	2944	4666
	3368	4154
