# Supplementary material for: Interstitial and recruited macrophages prevent tuberculosis relapse by limiting immune evasion
Source: EMBO Mol Med. 2026 Apr 29;18(6):2021–37. doi: 10.1038/s44321-026-00432-6 (PMC13270126; doi:10.1038/s44321-026-00432-6)
Supplement: Supplementary file 8 — Figure EV3 Source Data [file 44321_2026_432_MOESM8_ESM.zip]

Archive with 9 entries (6 files):
- Figure EV3/
- Figure EV3/.DS_Store
- __MACOSX/Figure EV3/._.DS_Store
- Figure EV3/Figure EV3B/
- Figure EV3/Figure EV3A/
- Figure EV3/Figure EV3B/Figure EV3B.xlsx
- __MACOSX/Figure EV3/Figure EV3B/._Figure EV3B.xlsx
- Figure EV3/Figure EV3A/Figure EV3A.xlsx
- __MACOSX/Figure EV3/Figure EV3A/._Figure EV3A.xlsx
