# Supplementary material for: Interstitial and recruited macrophages prevent tuberculosis relapse by limiting immune evasion
Source: EMBO Mol Med. 2026 Apr 29;18(6):2021–37. doi: 10.1038/s44321-026-00432-6 (PMC13270126; doi:10.1038/s44321-026-00432-6)
Supplement: Supplementary file 8 — Figure EV3 Source Data [file 44321_2026_432_MOESM8_ESM.zip › Figure EV3/Figure EV3B/Figure EV3B.xlsx]

## Sheet: Sheet1
	Cytokine	Cytokine expression (pg/ml)
		Control lipomes	Clodronate liposomes No relapse	Clodronate liposomes Relapse
	Eotaxin	116.118	694.009	706.324
		370.512	1095.04	768.38
		591.342	502.878	625.904
		386.838	758.567	772.838
		355.819
		612.281	831.027
		882.008	621.647
		377.039	614.227
		857.176	491.879
		662.527
		689.485	386.355
		737.909	523.965
		264.584	567.378
		382.405	555.046
		489.284	500.249
		715.806	375.088
		421.381
		1029.92
		594.19
		608.414
		578.83
		621.012
	IFN-Ɣ	31.4641	15.5654	5.65878
		58.9789	45.9071	52.084
		35.6725	6.66015	6.41654
		91.5714	9.5839
		39.0961
		7.611	50.2618
		4.27115	41.0525
		24.8343	62.736
			17.7956
		3.56952
		5.54113	30.8883
		44.593	51.7167
			26.9421
		41.7054	12.7406
		27.1785	34.3278
		71.5086	9.70586
		17.8569
		4.60907
		32.172
		41.1197
		6.30898
		4.95734
	IL-1ɑ	11.3328	25.0847	12.6473
		21.8694	51.478	35.4242
		16.4208	10.0659	22.6715
		36.3312	13.2268	7.79651
		14.8017
		10.7655	63.0895
		5.95399	61.6669
		44.6605	27.1946
		12.2226	55.874
		5.41059
		8.89499	14.0424
		13.9288	67.1103
			10.0991
		49.4235	14.8586
		9.59358	11.2199
		14.2878	23.4951
		28.8663
		5.33555
		55.1272
		59.8943
		8.81965
		6.89675
	IL-1β	2.99362	0.918943	2.22303
		5.98128	4.33575	5.03538
		4.01419	0.793187	3.96266
		7.31345	0.982002	1.02907
		3.85771
		0.669132	2.17278
		1.71791	1.75041
		2.13992	6.56022
		1.46084	0.983293
		0.793187
		0.699295	2.82894
		4.73072	1.58893
		1.2677	2.63633
		1.396	1.07748
		2.89472	3.09559
		3.44187	1.1407
		1.55666
		0.605937
		1.7179
		1.8161
		0.795572
	IL-2	25.5425	42.684	2.86342
		42.5789	125.542	68.9951
		49.1474	13.1325	48.6937
		68.9137	17.0509	7.69708
		31.2881
		15.478	114.471
		7.92795	114.162
		87.7931	50.7514
		2.03169	103.255
		2.78939
		9.17203	23.2951
		26.3956	144.213
		8.89318	15.3376
		89.1356	27.5688
		20.8275	25.9034
		30.982	14.8777
		62.3208
		6.4949
		100.166
		113.699
		12.2563
		7.61465
	IL-4	1.93653	1.27984	1.47218
		2.73558	3.31291	1.38176
		0.988503	0.737081	0.988503
		3.36387	1.13355
		1.99682
		0.706277	1.0771
			1.16364
		1.04721	3.7473
		0.876133	1.25081
		0.708429
		0.931824	1.27984
		2.36361	0.874947
			1.93539
		1.13379	1.10464
		1.57591	1.87321
			0.905045
		0.903312
		0.433458
		0.846739
		0.876133
		0.486006
		0.706277
	IL-5	5.2958	1.32571	3.66263
		6.83859	5.9809	14.0996
		5.37564		3.90635
		9.06801		2.67231
		4.8319
		1.32571	3.35822
			2.57788
		1.48277	8.3002
		1.87462	1.48277
		1.32584
		1.16819	3.66853
		5.60452	1.48324
			3.30094
		1.95331	1.48277
		2.7333	5.739
		3.58376	1.71867
		1.32464
		1.48324
		2.42339
		3.28064
		1.40454
	IL-6	3.4931	3.00528	0.625973
		7.39096	6.09567	48.7897
		2.38129	0.188431	4.76464
		10.5004
		5.34301
		0.715715	12.9461
			11.8086
		4.76771	8.80488
		0.648398	9.54115
		0.419501
		1.16059	5.26688
		6.33354	20.5565
			4.50839
		9.72245	1.89488
		4.21246	5.43944
		3.65283	1.1744
		2.6509
		0.148375
		11.1025
		14.2187
		0.746488
	IL-9	31.2489	23.2269	68.9951
		57.7077	50.9941	44.7575
		32.687	18.4241
		96.3259	13.4632
		43.5025
		19.6209	65.7492
			68.3179
		34.9747	71.5181
		5.98729	30.3863
		9.38002
		9.0378	30.5575
		36.1912	74.5368
			21.4221
		59.299	20.9932
		24.3451	26.7438
		49.199	9.20786
		26.8464
		9.20804
		50.6752
		60.5292
		14.2304
		6.92004
	IL-10	21.0556	8.8971	20.2857
		21.9033	24.9368	21.2727
		19.6528	7.64841	19.2867
		29.6156	7.64955	13.5653
		20.4499
		7.64611	12.8689
		7.66788	12.3767
		13.7321	31.2937
		10.7639	8.02426
		2.02565
		8.40102	12.1296
		23.8396	9.89848
		6.29524	22.503
		9.14529	8.6515
		14.8336	17.2182
		12.7196	7.27097
		7.01227
		3.45086
		8.90146
		8.40102
		3.19934
		6.12895
	IL-12p70	24.8935	24.3822	36.5899
		32.0461	53.4311	47.7193
		19.2197	7.99298	25.1064
		51.3049	18.465	20.817
		27.2134
		6.8283	33.4008
		16.7116	38.13
		18.1015	40.3662
		14.905	16.5701
		10.3272
		15.2263	16.5389
		36.7639	24.9138
			48.3974
		24.3946	9.89124
		19.4084	41.0872
			9.934
		9.25541
		7.37928
		22.7329
		33.3804
		11.1064
		14.7734
	MCP-1	237.679	256.844	269.462
		293.029	246.054	156.853
		222.085	311.836	145.092
		298.34	247.479	180.846
		235.985
		434.396	157.572
		208.409	210.478
		339.111	273.257
		827.271	143.839
		299.968
		241.798	181.132
		237.871	136.754
			180.846
		141.386	249.365
		206.367	139.326
		121.944	249.321
		218.008
		303.393
		132
		112.113
		198.198
		210.299
	MIP-1ɑ	4.19871	16.8698	51.1522
		8.95408	38.2074	8.54668
		5.71328	17.181	10.0379
		4.31866	11.7031	108.474
		5.79239
		22.6274	5.48295
		17.4878	4.3726
		33.4892	6.50726
		49.2731	8.77652
		18.9969
		16.0992	3.16402
		5.49645	4.97327
		2.73832	3.79161
		2.92696	29.6938
		4.53204	3.96692
		6.17988	24.8563
		18.6005
		21.7158
		4.03885
		4.65227
		27.1814
		18.8703
	MIP-1β	46.3041	75.732	152.769
		66.2981	165.66	82.3387
		66.8552	82.1395	78.058
		64.8151	66.9146	263.719
		56.7972
		101.294	44.5184
		83.1444	47.8153
		123.62	78.1584
		152.503	58.2694
		85.5323
		70.8059	37.4533
		58.2178	49.6307
			55.9089
		39.9671	105.859
		49.2076	57.4676
		49.377	95.7082
		82.7642
		82.9408
		47.8832
		48.9879
		87.9096
		87.2499
	RANTES	88.3753	1283.71	1665.83
		382.065	3077.35	2969.89
		681.498	550.446	1433.39
		454.227	798.904	1679.46
		323.3
		922.08	819.034
		830.247	574.395
		914.157	772.848
		1149.84	1190.65
		1231.98
		514.464	436.962
		564.606	651.799
		346.867	398.657
		440.52	981.02
		362.966	553.185
		411.904	1272.85
		459.167
		653.026
		662.083
		503.28
		547.66
		731.354
	TNF	81.1119	14.2013	2.54805
		126.126	26.2826	20.265
		25.1113	5.508	5.24138
		136.447	12.7735
		91.5368
		12.7672	81.8094
		2.31376	82.499
		48.2631	141.961
		5.508	37.7013
		11.3132	72.0596
		107.466	73.4526
			17.6229
		73.434	19.9501
		71.3632	18.4776
		15.0263	21.3798
		39.113
		1.06219
		51.7734
		72.7468
		12.0482
