# Supplementary material for: Interstitial and recruited macrophages prevent tuberculosis relapse by limiting immune evasion
Source: EMBO Mol Med. 2026 Apr 29;18(6):2021–37. doi: 10.1038/s44321-026-00432-6 (PMC13270126; doi:10.1038/s44321-026-00432-6)
Supplement: Supplementary file 8 — Figure EV3 Source Data [file 44321_2026_432_MOESM8_ESM.zip › Figure EV3/Figure EV3A/Figure EV3A.xlsx]

## Sheet: Sheet1
	Cytokine	Cytokine expression (pg/ml)
		Control lipomes	Clodronate liposomes
	Eotaxin	426.933	450.544
		544.866	2308.77
		413.346	613.402
		533.972	403.243
		573.167	566.367
	G-CSF	34.1264	32.5057
		72.6324	50.3137
		34.5326	31.893
		22.3012	60.387
		12.4383	11.8874
	GM-CSF	33.7191	25.9668
		36.2041	28.2211
		33.1302	28.5669
		30.9135	23.3206
		37.2627	31.8195
	IFN-Ɣ	43.4217	44.3493
		38.2888	35.1035
		44.7891	37.2946
		41.9214	28.9171
		91.2119	71.5212
	IL-1ɑ	18.0492	10.9276
		8.28965	7.31899
		6.83364	15.389
		9.24207	7.9866
		35.2289	23.9926
	IL-1β	3.38056	2.82932
		3.41123	3.25812
		3.34998	2.79863
		4.8821	2.36992
		8.06891	6.01514
	IL-2	53.3691	34.7587
		25.8499	22.9203
		26.495	37.7693
		34.0561	23.6976
		72.8537	44.7834
	IL-4		0.705589
		1.29346	15.2361
			2.21152
		4.78508	2.0296
		3.80972	3.6197
	IL-5	5.66604	3.25846
		4.86774	3.74262
		4.22459	3.50189
		6.21955	2.76901
		11.0605	7.60826
	IL-6	3.25385	1.55188
		2.4447	2.20302
			3.46555
		3.70924	1.75089
		11.5547	9.32745
	IL-9	34.6152	34.4241
		28.8449	24.9389
		32.8988	31.6596
		35.0968	21.3867
		105.737	68.0538
	IL-10	13.9426	14.9801
		20.7354	11.2012
		13.5015	17.4187
		4.56271	9.58633
		38.6925	28.0565
	IL-12p40	137.352	302.725
		127.085	238.875
		108.212	296.615
		119.658	121.812
		225.761	255.493
	IL-12p70	10.6071	3.48099
		7.9748
			22.5765
			2.7464
		65.736	53.7979
	IL-13	41.0273	34.8622
		29.6464	27.0269
		28.6576	29.6376
		31.9305	19.4472
		101.121	64.3668
	IL-17A	2.27377	1.61249
		3.28985	1.72952
		1.73928	2.3585
		2.02426	1.28646
		3.48571	2.18559
	MCP-1	138.939	135.707
		188.833	156.09
		165.208	120.564
		112.586	117.141
		330.988	291.274
	MIP-1β	44.4082	58.4185
		45.7213	197.882
		35.6965	64.991
		49.7808	43.3853
		72.6871	73.2618
	RANTES	490.215	1042.95
		463.695	762.887
		265.478	618.644
		395.911	373.305
		442.979	806.433
	TNF	17.747	13.0835
		16.9357	14.0846
		14.2399	20.0456
		15.9627	10.425
		166.021	119.224
